# Supplementary material for: Isolation and Characterization of Bacteriophages That Infect Citrobacter rodentium, a Model Pathogen for Intestinal Diseases
Source: Viruses. 2020 Jul 8;12(7):737. doi: 10.3390/v12070737 (PMC7412075; doi:10.3390/v12070737)
Supplement: Supplementary file 1 [file viruses-12-00737-s001.zip]

Archive with 8 entries (8 files):
- Mizuno_SupTable_S1.xlsx
- Mizuno_SupTable_S2.xlsx
- Mizuno_SupTable_S3.xlsx
- Mizuno_SupTable_S4.xlsx
- Supplementary Fig1.pdf
- Supplementary Fig1.tif
- Supplementary Fig2.pdf
- Supplementary Fig2.tif
